# Supplementary material for: A Closed Cavity Ultrasonic Resonator Formed by Graphene/PMMA Membrane for Acoustic Application
Source: Micromachines (Basel). 2023 Apr 1;14(4):810. doi: 10.3390/mi14040810 (PMC10143713; doi:10.3390/mi14040810)
Supplement: Supplementary file 1 [file micromachines-14-00810-s001.zip]

Archive with 1 entries (1 files):
- micromachines-2293076-supplementary.pdf
